# Supplementary material for: Sleep quality and its correlates among undergraduate medical students in Nepal: A cross-sectional study
Source: PLOS Glob Public Health. 2022 Feb 18;2(2):e0000012. doi: 10.1371/journal.pgph.0000012 (PMC10021869; doi:10.1371/journal.pgph.0000012)
Supplement: S1 Data — (XLSX) [file pgph.0000012.s001.xlsx]

## Sheet: Sheet1
SN	gender	income	ethnicity	studyyears	Study choice	Academic achievement	smoke	alcohol	Currentlylivingin	Sharebedwithothers	Self reported Health problem	If yes what	sleep q.1	s2	s3	s4actualsleep	Howmanyhourswereyouinbed	s5a	s5b	s5c	s5d	s5e	s5f	s5g	s5h	s5i	s5j	s7c6	s8	s9	s6c1	p1(Smartmobilephoneaddiction)	p2	p3	p4	p5	p6	p7	p8	p9	p10	d1 (depression)	d2	d3	d4	d5	d6	d7	d8
1	Male	50,000 and above	Brahmin/Chhetri	Final Year	Own preference	Passed	No	No	Hostel	No	No		-11900000000000	5	-11900000000000	7	7	0	0	0	0	0	1	0	0	0	0	0	2	1	0	5	4	5	4	3	4	2	4	6	5	1	1	1	1	0	1	1	0
2	Male	50,000 and above	Brahmin/Chhetri	Forth	Own preference	Passed	No	Yes	With family	No	No		-11900000000000	30	-11900000000000	7	8	0	0	3	3	1	2	3	2	3	3	2	2	2	0	2	2	3	1	3	3	1	3	3	1	0	1	0	3	2	3	2	2
3	Male	50,000 and above	Brahmin/Chhetri	Forth	Own preference	Passed	No	No	Hostel	No	No		-11900000000000	10	-11900000000000	7	10	0	0	0	0	0	0	0	0	0	0	0	0	0	0	4	5	4	4	3	2	2	3	5	4	0	0	0	1	0	1	1	0
4	Male	50,000 and above	Brahmin/Chhetri	Forth	Own preference	Passed	No	No	Hostel	No	No		-11900000000000	10	-11900000000000	10	10	0	0	0	0	0	0	0	0	0	0	0	0	0	0	1	1	1	1	1	1	1	2	2	1	0	0	0	1	0	0	0	0
5	Female	50,000 and above	Brahmin/Chhetri	Forth	Family pressure	Failed	No	No	Hostel	Yes	No		-11900000000000	15	-11900000000000	7	7	2	1	2	0	1	0	0	1	1	1	1	2	1	2	4	4	3	4	3	3	3	4	4	4	2	2	1	2	1	2	1	2
6	Female	50,000 and above	Brahmin/Chhetri	Final Year	Own preference	Passed	No	No	With family	No	No		-11900000000000	10	-11900000000000	7	8	0	1	0	0	0	0	0	0	0	0	0	0	1	0	4	2	2	5	5	5	2	6	6	6	0	0	0	0	0	0	0	0
7	Female	50,000 and above	Brahmin/Chhetri	Forth	Own preference	Passed	No	No	Hostel	No	No		-11900000000000	20	-11900000000000	8	9	1	0	0	0	0	1	0	0	0	0	0	0	1	1	1	3	1	1	1	2	2	3	3	1	0	1	1	1	0	0	0	0
8	Male	20,0000 - 50,000	Madhesi	Forth	Own preference	Passed	No	No	Hostel	No	No		-11900000000000	5	-11900000000000	8	9	0	0	0	0	0	0	0	0	0	0	0	0	0	0	4	6	3	4	1	1	1	5	6	5	0	0	0	0	0	0	0	0
9	Male	20,0000 - 50,000	Aadiwasi/Janajati	Forth	Own preference	Passed	No	No	Hostel	No	No		-11900000000000	30	-11900000000000	6	7	1	1	1	1	1	2	1	1	1	1	0	1	1	1	3	4	4	3	4	4	4	5	5	2	1	1	1	1	0	1	1	1
10	Male	20,0000 - 50,000	Madhesi	Third	Own preference	Passed	No	No	Hostel	No	Yes	Folliculitis	-11900000000000	5	-11900000000000	6	6	0	0	0	0	0	0	0	1	0	1	0	0	1	1	2	3	2	5	5	2	2	2	5	5	0	0	0	1	0	0	0	1
11	Male	50,000 and above	Brahmin/Chhetri	Forth	Own preference	Passed	No	No	Hostel	Yes	No		-11900000000000	1	-11900000000000	7	7	0	2	1	1	1	2	1	0	0	0	0	1	1	2	2	2	1	1	1	1	1	1	2	1	1	0	0	0	0	0	1	1
12	Male	50,000 and above	Brahmin/Chhetri	Forth	Own preference	Passed	No	No	Hostel	No	No		-11900000000000	10	-11900000000000	7	10	0	0	0	0	0	0	0	0	0	0	0	0	0	0	4	5	4	4	3	2	2	3	5	4	0	0	0	1	0	1	1	0
13	Male	50,000 and above	Brahmin/Chhetri	Forth	Own preference	Passed	Yes	Yes	Hostel	No	No		-11900000000000	5	-11900000000000	6	6	0	1	1	0	2	1	1	3	0	0	0	0	3	2	6	6	6	6	4	3	5	1	6	4	2	1	3	1	0	0	0	0
14	Male	20,0000 - 50,000	Brahmin/Chhetri	Second	Own preference	Passed	No	No	Hostel	No	No		-11900000000000	5	-11900000000000	7	8	0	0	0	0	3	0	0	0	0	0	0	0	0	0	4	2	3	2	1	1	1	4	4	2	0	0	0	0	0	0	0	0
15	Male	20,0000 - 50,000	Brahmin/Chhetri	Forth	Own preference	Passed	No	No	Hostel	No	No		-11900000000000	30	-11900000000000	8	8	1	0	0	0	0	0	0	1	0	0	0	1	1	0	1	1	1	1	1	1	1	2	3	2	0	0	0	0	0	1	0	0
16	Male	50,000 and above	Brahmin/Chhetri	Second	Own preference	Passed	No	No	Alone	No	No		-11900000000000	5	-11900000000000	7	8	0	0	0	0	0	0	0	0	0	0	0	0	0	0	1	1	1	1	1	1	1	1	1	1	0	0	0	0	0	0	0	0
17	Male	20,0000 - 50,000	Brahmin/Chhetri	Forth	Own preference	Passed	No	No	Hostel	No	No		-11900000000000	15	-11900000000000	7	8	0	0	0	0	0	0	0	0	0	0	0	0	0	0	1	1	1	1	1	1	1	1	1	1	0	0	0	0	0	0	0	0
18	Male	20,0000 - 50,000	Aadiwasi/Janajati	Final Year	Own preference	Passed	No	No	Hostel	No	No		-11900000000000	120	-11900000000000	7	7	3	0	1	0	0	0	0	0	0	0	0	0	0	1	4	4	2	1	2	1	1	2	3	1	0	0	0	0	0	0	0	0
19	Male	20,0000 - 50,000	Brahmin/Chhetri	Third	Own preference	Passed	No	No	Hostel	No	No		-11900000000000	20	-11900000000000	8	9	0	0	1	0	0	0	0	0	0	0	0	0	0	0	5	4	5	1	2	1	1	2	5	2	0	0	0	0	0	0	0	1
20	Male	50,000 and above	Brahmin/Chhetri	Final Year	Own preference	Passed	Yes	Yes	Hostel	No	No		-11900000000000	30	-11900000000000	7	7	1	0	0	0	0	0	0	0	0	0	0	0	0	0	5	3	1	1	1	1	1	1	2	1	0	0	0	0	0	0	0	0
21	Male	20,0000 - 50,000	Brahmin/Chhetri	Forth	Own preference	Passed	No	No	With family	No	No		-11900000000000	240	-11900000000000	8	8	0	0	0	0	0	0	0	0	0	0	0	0	0	0	2	1	1	3	1	1	2	1	3	1	0	0	0	0	0	0	0	0
22	Male	20,0000 - 50,000	Brahmin/Chhetri	First	Own preference	Passed	No	No	Hostel	No	No		-11900000000000	15	-11900000000000	7	10	0	0	1	0	0	0	0	0	0	0	0	0	0	0	2	2	3	2	2	1	1	2	3	2	0	0	0	0	0	0	0	0
23	Male	20,0000 - 50,000	Madhesi	First	Own preference	Passed	No	No	With family	No	No		-11900000000000	5	-11900000000000	6	10	0	0	0	0	0	0	0	0	0	0	0	0	0	0	1	1	1	1	1	1	1	1	1	1	0	0	0	0	0	0	0	0
24	Female	50,000 and above	Madhesi	First	Own preference	Passed	No	No	With family	Yes	No		-11900000000000	10	-11900000000000	7	7	0	0	0	0	0	0	1	0	0	0	0	0	0	1	1	2	2	1	1	1	1	1	1	1	0	0	0	1	0	0	0	0
25	Male	50,000 and above	Brahmin/Chhetri	Third	Own preference	Passed	No	No	Hostel	No	No		-11900000000000	25	-11900000000000	8	10	2	2	0	0	0	2	2	2	2	0	0	2	2	1	4	4	4	4	4	4	4	4	4	4	3	3	3	3	3	3	3	3
26	Male	<20,000	Madhesi	First	Own preference	Passed	No	No	Hostel	No	No		-11900000000000	5	-11900000000000	7	7	0	0	0	0	0	0	0	2	2	0	0	0	1	0	2	2	2	2	3	2	2	3	3	2	0	0	0	1	0	0	0	0
27	Male	50,000 and above	Brahmin/Chhetri	Final Year	Own preference	Passed	No	No	Hostel	No	No		-11900000000000	15	-11900000000000	7	9	1	2	1	0	0	0	1	1	0	0	0	0	2	1	2	2	2	2	2	1	2	2	4	4	1	1	0	1	0	0	0	0
28	Male	20,0000 - 50,000	Madhesi	First	Own preference	Passed	No	No	Alone	No	No		-11900000000000	20	-11900000000000	7	10	0	0	0	0	0	0	0	1	0	0	0	0	0	0	2	2	4	4	5	1	1	2	4	1	0	0	0	0	0	0	0	0
29	Male	<20,000	Brahmin/Chhetri	Third	Own preference	Passed	No	No	Hostel	No	No		-11900000000000	20	-11900000000000	7	8	0	0	0	0	0	0	0	0	0	0	0	0	0	1	1	1	1	1	4	1	2	5	5	3	0	1	0	0	0	0	1	0
30	Male	50,000 and above	Brahmin/Chhetri	Forth	Own preference	Passed	No	Yes	Hostel	No	No		-11900000000000	30	-11900000000000	7	8	2	2	0	0	0	0	0	1	0	0	0	1	1	1	2	4	1	1	1	1	1	2	3	1	0	0	1	0	0	0	0	0
31	Male	50,000 and above	Brahmin/Chhetri	Final Year	Own preference	Passed	No	No	Hostel	No	No		-11900000000000	10	-11900000000000	9	9	0	0	0	0	0	0	0	2	0	0	0	0	0	2	4	5	5	5	5	4	5	6	4	5	0	1	0	1	1	1	0	2
32	Male	50,000 and above	Brahmin/Chhetri	First	Own preference	Passed	No	No	With family	Yes	No		-11900000000000	10	-11900000000000	6	6	0	0	0	0	0	0	0	0	0	0	0	0	0	1	6	6	6	6	6	6	6	6	6	6	3	3	3	3	3	3	3	3
33	Male	50,000 and above	Brahmin/Chhetri	Final Year	Own preference	Passed	Yes	Yes	Hostel	No	No		-11900000000000	30	-11900000000000	7	8	3	0	0	0	0	0	0	0	0	0	0	0	0	1	2	1	1	6	4	2	2	4	6	4	0	0	1	0	0	0	0	0
34	Male	20,0000 - 50,000	Brahmin/Chhetri	First	Own preference	Passed	No	No	Hostel	Yes	No		-11900000000000	10	-11900000000000	7	7	1	1	1	1	0	1	1	1	0	0	1	1	0	1	2	1	2	2	1	1	1	1	2	1	0	1	2	1	1	0	0	1
35	Female	20,0000 - 50,000	Brahmin/Chhetri	First	Own preference	Passed	No	No	With family	No	No		-11900000000000	5	-11900000000000	7	8	1	0	0	0	0	0	0	0	0	0	0	1	1	0	3	5	2	2	2	2	4	2	3	3	0	1	0	0	0	0	0	0
36	Male	20,0000 - 50,000	Aadiwasi/Janajati	First	Own preference	Passed	No	No	Alone	No	No	no	-11900000000000	20	-11900000000000	8	9	2	0	0	0	0	0	0	0	0	0	0	0	0	1	1	2	5	2	2	4	1	3	3	2	1	3	1	1	0	1	1	1
37	Male	50,000 and above	Brahmin/Chhetri	First	Own preference	Passed	No	No	With family	Yes	No		-11900000000000	40	-11900000000000	7	7	0	1	0	0	0	0	0	1	0	0	0	0	2	1	2	3	1	2	3	3	1	3	5	2	1	0	0	1	1	0	1	0
38	Male	20,0000 - 50,000	Aadiwasi/Janajati	First	Own preference	Passed	No	No	Hostel	No	No		-11900000000000	30	-11900000000000	7	8	2	1	0	0	0	1	0	1	0	0	0	0	0	1	4	3	2	2	2	2	2	2	5	3	2	1	1	1	1	1	1	0
39	Male	50,000 and above	Madhesi	First	Own preference	Passed	No	No	With family	No	No		-11900000000000	15	-11900000000000	8	9	0	0	0	0	0	0	0	0	0	0	0	0	0	0	1	1	1	1	1	1	1	1	1	1	0	0	0	0	0	0	0	0
40	Male	50,000 and above	Brahmin/Chhetri	Final Year	Own preference	Passed	No	No	Hostel	No	No		-11900000000000	5	-11900000000000	7	7	0	1	1	0	0	0	0	1	0	0	0	2	3	2	1	2	1	2	1	1	1	3	6	4	3	3	1	3	2	2	2	1
41	Male	20,0000 - 50,000	Madhesi	First	Own preference	Passed	No	No	Hostel	No	No		-11900000000000	15	-11900000000000	7	7	0	0	0	0	0	0	0	0	0	0	0	0	0	1	6	6	6	6	6	6	1	6	6	6	1	1	1	1	0	1	1	0
42	Male	20,0000 - 50,000	Aadiwasi/Janajati	First	Own preference	Passed	No	No	With family	No	No		-11900000000000	5	-11900000000000	8	10	0	0	1	0	0	1	0	0	0	0	0	0	1	1	3	1	3	1	1	1	1	4	5	3	0	0	0	1	0	0	0	0
43	Female	20,0000 - 50,000	Brahmin/Chhetri	First	Own preference	Passed	No	No	Alone	No	No		-11900000000000	10	-11900000000000	8	8	0	1	1	0	1	3	0	1	1	0	0	0	1	1	6	5	6	3	3	6	4	6	5	6	2	2	2	2	0	1	0	3
44	Male	50,000 and above	Madhesi	First	Own preference	Passed	No	No	With family	No	No		-11900000000000	10	-11900000000000	8	9	0	1	0	0	1	0	0	1	1	0	0	0	0	1	5	4	4	4	3	1	1	1	4	1	0	0	0	0	0	1	1	0
45	Female	50,000 and above	Aadiwasi/Janajati	First	Family pressure	Passed	No	No	Hostel	No	No		-11900000000000	2	-11900000000000	7	8	0	0	0	0	0	1	1	0	0	0	0	0	0	0	5	5	5	1	1	1	6	6	6	4	0	0	0	0	0	0	0	0
46	Female	50,000 and above	Brahmin/Chhetri	First	Own preference	Passed	No	No	Hostel	No	No		-11900000000000	15	-11900000000000	5	7	3	0	0	0	0	0	0	0	0	0	0	0	0	0	5	4	4	1	1	1	1	1	4	1	2	2	0	0	0	0	0	1
47	Female	<20,000	Dalit	Final Year	Family pressure	Failed	Yes	Yes	Alone	Yes	Yes	Schizophrenia	-11900000000000	50	-11900000000000	4	6	0	0	0	0	0	0	0	0	0	0	0	0	1	1	1	2	1	1	1	2	1	1	1	1	0	1	0	1	0	0	0	0
48	Male	<20,000	Madhesi	First	Own preference	Passed	No	No	Hostel	No	No		-11900000000000	30	-11900000000000	7	8	2	2	2	2	0	2	1	2	1	2	2	2	1	1	1	3	4	3	4	4	3	4	4	3	2	1	2	1	2	2	2	2
49	Male	50,000 and above	Madhesi	First	Own preference	Passed	No	No	Hostel	No	No		-11900000000000	40	-11900000000000	7	8	0	2	1	0	0	0	0	0	0	0	0	0	0	1	4	1	2	2	1	2	2	2	2	1	0	0	0	0	0	0	0	0
50	Male	20,0000 - 50,000	Brahmin/Chhetri	Forth	Own preference	Passed	No	No	With family	No	No		-11900000000000	45	-11900000000000	6	9	3	3	1	0	2	2	0	0	0	2	0	1	1	2	6	6	6	6	6	6	6	6	6	6	0	0	1	0	0	0	2	2
51	Male	20,0000 - 50,000	Madhesi	First	Own preference	Passed	No	No	Alone	No	No		-11900000000000	10	-11900000000000	8	10	0	1	1	0	0	2	0	1	1	0	0	2	0	1	2	2	1	1	1	2	2	2	2	2	0	1	1	2	1	1	0	0
52	Female	20,0000 - 50,000	Dalit	First	Own preference	Passed	No	No	With family	Yes	No		-11900000000000	5	-11900000000000	7	8	0	2	0	0	0	0	0	0	0	0	0	0	0	0	5	4	1	2	1	1	2	2	4	2	0	0	0	0	0	0	0	0
53	Male	<20,000	Brahmin/Chhetri	First	Own preference	Passed	No	No	With family	No	No		-11900000000000	10	-11900000000000	6	6	0	0	0	0	0	0	0	1	0	0	0	1	2	0	4	5	5	2	2	4	2	2	4	4	1	1	1	1	3	1	1	0
54	Female	20,0000 - 50,000	Dalit	First	Own preference	Passed	No	No	With family	No	No		-11900000000000	15	-11900000000000	6	8	0	1	1	0	0	1	0	1	0	0	0	0	0	1	5	5	4	1	2	1	3	5	4	5	0	0	1	0	0	0	1	0
55	Male	<20,000	Brahmin/Chhetri	First	Own preference	Passed	No	No	With family	No	No		-11900000000000	10	-11900000000000	6	7	3	0	3	0	0	1	0	0	0	0	0	0	0	1	6	6	2	2	3	3	4	5	6	1	0	0	0	0	0	0	0	0
56	Male	50,000 and above	Brahmin/Chhetri	Final Year	Own preference	Passed	No	No	Hostel	No	No		-11900000000000	4	-11900000000000	7	7	0	1	1	0	0	0	0	1	0	0	0	0	0	1	2	6	5	4	4	3	3	3	3	4	0	0	0	1	0	0	1	0
57	Male	20,0000 - 50,000	Brahmin/Chhetri	First	Own preference	Passed	No	No	With family	No	No		-11900000000000	5	-11900000000000	8	8	0	0	0	0	1	0	0	0	0	0	0	0	0	0	5	5	2	3	2	2	2	4	4	2	1	1	0	0	0	0	0	0
58	Male	50,000 and above	Madhesi	First	Own preference	Passed	No	No	Hostel	No	No		-11900000000000	2	-11900000000000	7	10	0	0	0	0	0	0	0	0	0	0	0	0	0	0	6	4	4	1	1	1	1	1	6	1	0	0	0	0	0	0	0	0
59	Male	20,0000 - 50,000	Brahmin/Chhetri	Second	Own preference	Passed	No	No	Hostel	No	No		-11900000000000	20	-11900000000000	7	8	2	0	0	0	0	0	0	0	0	0	0	0	3	1	5	4	2	1	2	2	1	5	5	2	1	0	2	2	2	1	0	1
60	Male	20,0000 - 50,000	Brahmin/Chhetri	First	Own preference	Passed	No	No	Hostel	No	No		-11900000000000	1	-11900000000000	6	7	0	0	1	0	2	1	0	1	0	0	0	0	1	1	5	6	4	6	6	4	4	5	6	6	1	0	0	1	0	1	1	1
61	Male	50,000 and above	Brahmin/Chhetri	Third	Own preference	Passed	Yes	Yes	Hostel	Yes	No		-11900000000000	5	-11900000000000	7	8	1	2	2	1	0	0	1	2	0	0	0	0	0	1	4	5	6	3	4	1	1	6	6	3	0	0	0	1	0	0	1	0
62	Female	50,000 and above	Madhesi	First	Own preference	Passed	No	No	Hostel	No	No		-11900000000000	25	-11900000000000	7	8	0	0	2	0	0	0	0	2	0	0	0	1	0	1	2	3	3	2	2	3	1	3	3	3	2	2	1	1	1	2	0	0
63	Female	<20,000	Brahmin/Chhetri	Second	Own preference	Passed	No	No	Hostel	No	No		-11900000000000	15	-11900000000000	8	9	2	1	0	0	0	0	0	0	0	0	0	0	0	1	5	2	2	2	2	2	1	2	5	2	0	2	1	1	0	0	0	0
64	Male	20,0000 - 50,000	Dalit	First	Own preference	Passed	No	No	Hostel	No	No	No	-11900000000000	60	-11900000000000	7	7	0	2	2	0	0	0	0	2	0	0	0	0	0	1	1	1	1	1	1	1	3	2	2	2	1	0	1	0	0	0	0	0
65	Male	50,000 and above	Brahmin/Chhetri	Forth	Family pressure	Passed	No	Yes	Hostel	No	No		-11900000000000	30	-11900000000000	8	9	2	0	0	0	2	0	0	2	0	0	0	0	2	2	4	4	2	2	4	2	4	2	4	4	2	0	0	0	3	2	0	0
66	Female	20,0000 - 50,000	Brahmin/Chhetri	First	Own preference	Passed	No	No	Hostel	No	No		-11900000000000	30	-11900000000000	8	8	2	2	0	0	0	0	0	0	0	0	0	0	0	1	6	5	1	1	1	2	4	4	4	3	3	3	3	3	0	1	3	3
67	Male	20,0000 - 50,000	Dalit	First	Own preference	Passed	No	No	Hostel	No	No		-11900000000000	10	-11900000000000	6	7	1	0	0	0	0	0	0	2	0	0	0	0	1	1	3	2	1	1	1	1	1	2	2	1	1	0	0	0	0	0	0	0
68	Male	<20,000	Brahmin/Chhetri	First	Own preference	Passed	No	Yes	Hostel	No	No		-11900000000000	5	-11900000000000	7	8	0	0	0	0	0	1	0	0	1	1	0	0	0	1	4	3	4	3	3	4	3	3	4	3	0	0	1	0	0	0	0	0
69	Female	50,000 and above	Brahmin/Chhetri	Forth	Own preference	Passed	No	No	With family	No	No		-11900000000000	61	-11900000000000	6	8	0	0	0	0	0	0	0	0	0	0	0	0	0	2	2	3	1	1	1	1	1	1	1	1	0	1	0	1	1	0	1	1
70	Female	20,0000 - 50,000	Brahmin/Chhetri	Forth	Own preference	Passed	No	No	Hostel	No	No		-11900000000000	5	-11900000000000	8	9	0	0	0	0	0	0	0	1	0	0	0	0	0	0	6	5	1	1	1	1	1	1	6	1	1	1	1	1	1	0	0	0
71	Male	50,000 and above	Brahmin/Chhetri	Forth	Own preference	Passed	No	No	Hostel	No	No		-11900000000000	10	-11900000000000	7	7	1	0	0	0	0	0	0	1	0	0	0	0	0	0	1	1	1	3	3	2	1	3	3	4	0	0	0	1	0	0	0	0
72	Male	<20,000	Brahmin/Chhetri	Final Year	Own preference	Failed	No	Yes	With family	No	Yes	Somatoform disorder	-11900000000000	30	-11900000000000	8	9	3	0	3	0	0	0	0	0	0	0	0	0	3	0	1	1	1	1	1	1	1	1	5	1	1	1	1	1	0	0	0	0
73	Male	50,000 and above	Madhesi	Forth	Own preference	Passed	No	Yes	Hostel	No	No		-11900000000000	5	-11900000000000	8	8	0	0	0	0	0	0	0	0	0	0	0	0	0	1	2	2	2	2	2	2	2	5	5	5	0	0	0	0	0	0	0	0
74	Male	20,0000 - 50,000	Brahmin/Chhetri	First	Own preference	Passed	No	Yes	Hostel	No	No		-11900000000000	15	-11900000000000	9	10	1	0	1	0	0	0	0	1	0	0	0	0	0	1	5	5	4	3	3	3	3	6	6	4	0	0	0	0	0	0	0	0
75	Female	20,0000 - 50,000	Brahmin/Chhetri	Third	Own preference	Passed	No	No	Hostel	No	No		-11900000000000	5	-11900000000000	8	8	0	0	2	0	0	0	0	0	0	0	0	0	0	0	4	1	1	2	1	2	1	2	5	2	0	0	0	1	0	1	0	0
76	Male	20,0000 - 50,000	Brahmin/Chhetri	Forth	Own preference	Passed	No	Yes	With family	No	No		-11900000000000	15	-11900000000000	8	8	1	1	1	0	0	0	0	0	0	0	0	0	1	1	1	2	4	4	4	4	3	5	5	2	1	0	1	1	0	0	0	0
77	Male	<20,000	Brahmin/Chhetri	Forth	Own preference	Passed	No	Yes	Hostel	No	Yes	Chronic gastritis	-11900000000000	60	-11900000000000	7	10	3	1	1	0	0	0	0	0	0	0	0	0	0	2	1	1	1	1	1	2	2	2	2	1	0	0	0	0	0	0	0	0
78	Male	<20,000	Brahmin/Chhetri	Forth	Own preference	Passed	No	No	With family	Yes	No		-11900000000000	30	-11900000000000	8	10	3	1	1	0	0	0	0	0	0	0	0	0	0	1	2	2	3	2	2	2	2	2	2	2	0	0	1	1	2	1	0	1
79	Male	20,0000 - 50,000	Brahmin/Chhetri	Second	Own preference	Passed	No	No	With family	No	No		-11900000000000	5	-11900000000000	7	8	0	0	0	0	0	0	0	0	0	0	0	0	0	2	2	2	1	1	1	1	1	1	3	2	0	0	0	0	0	0	1	0
80	Male	<20,000	Aadiwasi/Janajati	Third	Own preference	Passed	No	Yes	With family	No	No		-11900000000000	25	-11900000000000	6	8	3	0	0	0	0	1	0	2	0	0	0	0	2	2	4	4	2	2	4	4	4	5	5	1	1	1	2	1	2	0	1	2
81	Male	20,0000 - 50,000	Brahmin/Chhetri	Third	Own preference	Passed	No	No	Hostel	No	No		-11900000000000	15	-11900000000000	7	8	0	0	0	0	0	0	0	0	0	0	0	0	0	0	4	5	4	1	2	2	3	3	4	3	2	0	0	0	0	0	1	0
82	Male	20,0000 - 50,000	Brahmin/Chhetri	Third	Own preference	Passed	No	No	With family	No	No		-11900000000000	15	-11900000000000	8	9	1	2	0	0	0	1	0	2	0	0	0	0	0	1	5	5	5	2	4	2	4	5	6	6	1	0	1	1	0	0	0	0
83	Male	50,000 and above	Brahmin/Chhetri	Third	Own preference	Passed	No	No	Hostel	No	No		-11900000000000	5	-11900000000000	6	7	0	0	0	0	0	0	0	0	0	0	0	0	0	1	5	4	4	2	2	3	1	2	5	2	0	0	0	0	0	0	0	0
84	Male	20,0000 - 50,000	Brahmin/Chhetri	Third	Own preference	Passed	No	No	Alone	No	No		-11900000000000	5	-11900000000000	7	8	0	0	0	0	0	0	1	0	0	0	0	0	2	0	1	4	3	5	3	3	5	5	6	4	0	0	0	0	0	0	1	0
85	Male	20,0000 - 50,000	Brahmin/Chhetri	Third	Own preference	Passed	No	No	With family	No	No		-11900000000000	5	-11900000000000	8	8	0	0	2	0	0	2	2	2	0	0	0	0	1	0	1	3	1	1	1	1	1	4	3	1	0	0	0	0	0	0	0	0
86	Male	<20,000	Madhesi	First	Own preference	Passed	No	No	Hostel	No	No		-11900000000000	30	-11900000000000	6	7	2	2	2	2	0	2	1	2	1	2	2	2	1	1	1	3	4	3	4	4	3	4	4	3	2	1	2	1	2	2	2	2
87	Male	50,000 and above	Brahmin/Chhetri	Final Year	Own preference	Passed	No	Yes	Alone	No	No		-11900000000000	30	-11900000000000	6	6	1	0	0	0	0	0	0	0	0	0	0	0	0	2	4	3	3	3	3	3	4	4	4	4	1	1	1	1	1	1	1	0
88	Male	50,000 and above	Brahmin/Chhetri	Final Year	Own preference	Passed	No	No	With family	No	No		-11900000000000	5	-11900000000000	10	10	2	0	0	0	0	0	0	2	0	0	0	0	0	0	1	1	1	1	1	1	1	1	1	1	0	0	0	0	0	0	0	0
89	Male	<20,000	Brahmin/Chhetri	Final Year	Own preference	Passed	No	Yes	Alone	No	No		-11900000000000	1	-11900000000000	7	7	0	0	0	0	0	0	0	0	0	0	0	0	2	2	5	4	1	3	1	1	3	2	5	4	1	0	0	0	0	0	0	0
90	Male	20,0000 - 50,000	Brahmin/Chhetri	Final Year	Own preference	Passed	No	No	Hostel	No	No		-11900000000000	5	-11900000000000	7	7	0	0	0	0	0	0	0	1	0	0	0	0	1	1	3	3	3	1	1	1	1	1	1	1	1	1	0	0	0	0	0	0
91	Male	50,000 and above	Brahmin/Chhetri	Final Year	Own preference	Passed	No	No	Hostel	No	No		-11900000000000	5	-11900000000000	8	8	0	0	1	0	0	1	1	0	1	0	0	1	1	0	2	2	2	3	3	2	2	2	3	3	0	0	0	0	0	0	0	0
92	Male	20,0000 - 50,000	Brahmin/Chhetri	First	Own preference	Passed	No	No	With family	No	No		-11900000000000	5	-11900000000000	7	8	0	0	0	0	0	0	0	0	0	0	0	0	0	1	4	3	1	6	4	2	2	2	4	1	0	0	0	0	0	0	0	0
93	Male	20,0000 - 50,000	Brahmin/Chhetri	Final Year	Own preference	Passed	No	Yes	Hostel	No	Yes	Gastritis	-11900000000000	10	-11900000000000	8	8	0	0	0	0	0	0	0	0	0	0	0	0	1	0	2	1	2	2	2	1	1	1	4	3	0	0	1	1	0	0	0	0
94	Male	50,000 and above	Brahmin/Chhetri	Second	Family pressure	Failed	Yes	Yes	Alone	No	No		-11900000000000	15	-11900000000000	7	7	0	0	0	0	0	0	0	0	0	0	0	0	0	1	4	4	4	4	4	4	3	4	4	4	0	0	0	0	0	0	0	0
95	Male	50,000 and above	Aadiwasi/Janajati	Second	Own preference	Passed	No	No	With family	No	No		-11900000000000	10	-11900000000000	6	6	0	1	1	0	0	0	1	0	0	0	0	0	1	1	4	1	1	2	2	1	1	4	5	1	0	1	0	0	0	0	0	1
96	Male	20,0000 - 50,000	Aadiwasi/Janajati	Second	Own preference	Passed	No	Yes	Hostel	No	No		-11900000000000	15	-11900000000000	8	9	0	0	0	0	0	0	0	0	0	0	0	0	0	0	5	5	2	5	5	5	5	5	5	4	2	2	0	1	0	0	2	2
97	Male	20,0000 - 50,000	Brahmin/Chhetri	Second	Own preference	Passed	No	No	Alone	No	No		-11900000000000	15	-11900000000000	8	8	1	1	0	0	0	0	0	1	0	0	0	0	0	1	4	3	2	2	3	1	1	5	6	5	2	1	1	1	0	1	0	0
98	Female	20,0000 - 50,000	Madhesi	First	Family pressure	Passed	No	No	With family	No	Yes	Migrane	-11900000000000	20	-11900000000000	8	11	1	0	1	0	0	1	3	1	0	0	0	0	3	0	6	6	5	5	4	4	1	3	6	5	1	2	2	3	1	2	1	1
99	Male	20,0000 - 50,000	Brahmin/Chhetri	Second	Own preference	Passed	Yes	Yes	With family	No	No		-11900000000000	10	-11900000000000	9	10	0	1	3	0	0	1	1	2	1	0	0	2	2	2	2	2	3	1	3	1	1	1	1	3	1	1	0	2	0	2	0	0
100	Female	<20,000	Brahmin/Chhetri	First	Own preference	Passed	No	No	With family	No	No		-11900000000000	30	-11900000000000	8	9	1	0	0	0	0	1	0	1	0	0	0	0	1	2	5	6	6	6	5	5	5	4	6	4	0	0	2	2	0	0	1	0
101	Male	20,0000 - 50,000	Brahmin/Chhetri	Second	Own preference	Passed	No	No	Alone	No	Yes	Tonsilities	-11900000000000	5	-11900000000000	8	8	1	0	0	0	1	1	0	0	0	1	0	0	0	1	2	2	2	2	4	5	2	5	6	2	1	1	2	2	2	1	0	2
102	Female	20,0000 - 50,000	Aadiwasi/Janajati	Second	Own preference	Passed	No	No	With family	Yes	No		-11900000000000	10	-11900000000000	7	7	0	3	2	0	0	0	2	1	1	0	0	1	1	1	3	6	4	4	4	4	4	5	5	6	1	0	1	1	0	0	2	1
103	Male	50,000 and above	Brahmin/Chhetri	Final Year	Own preference	Passed	No	No	With family	No	No		-11900000000000	30	-11900000000000	7	8	1	0	1	0	0	0	0	0	0	0	0	0	0	1	2	2	1	1	2	2	1	1	1	1	0	0	0	1	0	1	1	1
104	Female	20,0000 - 50,000	Brahmin/Chhetri	Second	Own preference	Passed	No	No	Hostel	No	No		-11900000000000	15	-11900000000000	7	7	0	2	0	0	0	0	1	2	0	0	0	0	1	1	5	4	4	3	2	4	3	5	6	3	0	1	0	1	0	1	0	0
105	Male	<20,000	Brahmin/Chhetri	Second	Own preference	Failed	No	Yes	Hostel	No	No		-11900000000000	15	-11900000000000	7	8	0	1	2	0	2	0	0	1	0	0	0	0	0	1	1	3	2	1	1	1	1	2	1	1	0	0	0	0	0	1	1	0
106	Male	<20,000	Brahmin/Chhetri	Second	Own preference	Passed	No	Yes	Hostel	No	No		-11900000000000	10	-11900000000000	5	6	0	2	1	1	0	1	0	2	0	0	0	2	1	1	4	2	4	3	2	5	2	2	5	3	1	0	0	0	1	0	1	0
107	Female	20,0000 - 50,000	Aadiwasi/Janajati	Second	Own preference	Passed	No	No	With family	No	No		-11900000000000	5	-11900000000000	8	8	0	2	2	0	0	0	0	2	0	0	0	0	0	1	5	5	4	3	3	4	4	4	4	4	0	0	0	0	0	0	0	0
108	Female	50,000 and above	Aadiwasi/Janajati	Second	Own preference	Failed	No	Yes	With family	Yes	No		-11900000000000	30	-11900000000000	7	8	0	0	0	0	0	3	2	1	0	0	1	0	1	1	1	5	5	2	2	3	2	5	5	4	2	0	0	1	1	3	1	0
109	Male	<20,000	Brahmin/Chhetri	Second	Family pressure	Failed	No	Yes	Alone	No	No		-11900000000000	45	-11900000000000	6	8	3	1	0	1	1	3	1	1	1	3	3	3	3	2	6	6	5	4	5	5	4	5	5	5	3	2	1	2	2	3	3	3
110	Female	50,000 and above	Brahmin/Chhetri	Second	Own preference	Passed	No	No	Hostel	No	No		-11900000000000	10	-11900000000000	7	8	0	1	1	0	0	0	0	0	0	0	0	1	1	1	2	3	2	1	1	1	3	3	2	2	0	0	0	2	1	2	0	0
111	Male	20,0000 - 50,000	Brahmin/Chhetri	Second	Own preference	Passed	No	No	Alone	No	No		-11900000000000	10	-11900000000000	8	8	0	1	1	0	0	0	0	1	0	0	0	0	0	0	1	1	3	1	3	1	1	3	1	1	0	0	0	0	0	0	0	0
112	Female	20,0000 - 50,000	Brahmin/Chhetri	First	Own preference	Passed	No	No	With family	No	No		-11900000000000	15	-11900000000000	8	8	1	0	0	0	0	0	0	1	0	0	0	0	3	0	4	2	2	1	1	1	2	2	5	2	1	1	0	1	0	1	0	0
113	Female	20,0000 - 50,000	Aadiwasi/Janajati	First	Own preference	Passed	No	No	With family	Yes	No		-11900000000000	5	-11900000000000	8	9	1	1	1	0	0	0	0	1	0	1	0	0	0	1	3	2	2	2	2	3	2	4	4	4	1	1	0	1	0	0	0	0
114	Female	50,000 and above	Aadiwasi/Janajati	Second	Own preference	Passed	No	Yes	Hostel	No	Yes	Common cold	-11900000000000	10	-11900000000000	10	12	0	3	3	0	0	2	2	1	0	0	0	0	0	0	5	6	2	2	6	6	6	6	6	6	2	2	0	2	2	1	2	2
115	Female	20,0000 - 50,000	Madhesi	Second	Own preference	Passed	No	No	With family	No	No		-11900000000000	5	-11900000000000	7	7	2	1	3	0	0	0	0	0	0	0	0	0	0	2	5	4	2	2	3	4	2	4	4	2	2	0	0	2	0	0	1	0
116	Male	20,0000 - 50,000	Dalit	Second	Own preference	Failed	No	Yes	Hostel	Yes	No		-11900000000000	20	-11900000000000	10	10	3	1	0	0	0	0	0	0	0	1	0	1	0	1	2	5	5	5	5	3	3	3	5	5	3	3	2	3	3	1	3	1
117	Male	20,0000 - 50,000	Brahmin/Chhetri	Final Year	Own preference	Passed	Yes	Yes	With family	Yes	No		-11900000000000	30	-11900000000000	8	10	0	0	1	0	0	0	0	1	2	0	0	0	0	0	6	5	1	4	5	5	2	6	6	6	0	1	1	1	1	1	1	1
118	Male	20,0000 - 50,000	Madhesi	Third	Own preference	Passed	Yes	Yes	Hostel	No	No		-11900000000000	5	-11900000000000	8	9	0	0	0	0	0	0	0	0	0	0	0	0	0	0	1	3	3	3	3	3	3	3	3	3	0	1	0	1	0	0	1	1
119	Female	50,000 and above		Third	Own preference	Passed	No	No	With family	Yes	No		-11900000000000	5	-11900000000000	8	9	0	0	0	0	0	0	1	0	0	0	0	0	1	0	1	5	2	2	1	1	1	1	5	2	0	0	0	1	0	0	2	1
120	Male	20,0000 - 50,000	Brahmin/Chhetri	Second	Own preference	Passed	No	Yes	Hostel	No	No		-11900000000000	45	-11900000000000	5	8	2	2	1	0	1	0	0	1	0	1	0	0	1	1	1	4	4	2	2	2	2	3	4	3	1	1	1	1	0	0	0	0
121	Male	20,0000 - 50,000	Brahmin/Chhetri	Forth	Own preference	Passed	Yes	Yes	With family	No	No	Nopp	-11900000000000	15	-11900000000000	8	8	3	0	2	0	0	0	0	0	0	0	0	0	3	0	3	2	3	3	3	3	2	2	3	3	1	1	0	2	0	0	2	2
122	Male	20,0000 - 50,000	Dalit	Second	Own preference	Passed	No	Yes	Hostel	Yes	No		-11900000000000	32	-11900000000000	6	7	0	3	1	2	2	2	2	2	2	2	2	2	2	1	3	3	2	1	3	3	3	3	3	3	3	0	1	1	1	0	0	3
123	Male	20,0000 - 50,000	Brahmin/Chhetri	Final Year	Own preference	Passed	Yes	Yes	Alone	No	No		-11900000000000	15	-11900000000000	7	8	0	0	2	0	0	1	0	1	0	0	0	0	1	0	2	1	1	1	1	2	2	2	1	1	0	0	1	0	1	0	0	0
124	Female	20,0000 - 50,000	Brahmin/Chhetri	Third	Own preference	Passed	No	No	With family	No	No		-11900000000000	20	-11900000000000	8	9	1	0	0	1	0	0	1	0	0	0	0	0	0	1	3	4	4	4	2	2	2	2	4	2	0	0	0	1	0	0	1	0
125	Male	20,0000 - 50,000	Brahmin/Chhetri	Final Year	Own preference	Passed	No	No	Hostel	No	No	No	-11900000000000	15	-11900000000000	6	7	0	0	1	0	0	0	0	0	0	0	0	0	0	1	2	2	2	2	2	2	2	3	3	2	0	0	0	0	0	0	0	0
126	Male	50,000 and above	Brahmin/Chhetri	Final Year	Own preference	Passed	No	No	Hostel	No	No		-11900000000000	15	-11900000000000	7	7	0	0	0	0	0	0	0	0	0	0	0	0	0	0	1	1	1	1	1	1	1	1	1	1	0	0	0	0	0	0	0	0
127	Female	20,0000 - 50,000	Brahmin/Chhetri	Third	Own preference	Passed	Yes	Yes	Hostel	No	No		-11900000000000	5	-11900000000000	6	6	0	2	0	0	0	0	0	2	0	0	0	0	0	0	3	1	1	1	1	1	1	2	6	2	1	0	0	1	1	0	0	0
128	Female	50,000 and above	Brahmin/Chhetri	Forth	Own preference	Passed	No	Yes	Hostel	No	No		-11900000000000	10	-11900000000000	8	10	3	1	1	1	0	0	1	1	1	0	0	2	3	1	2	6	5	2	2	2	4	4	5	4	3	1	1	1	1	1	1	1
129	Female	50,000 and above	Brahmin/Chhetri	Forth	Family pressure	Passed	No	Yes	With family	No	No		-11900000000000	20	-11900000000000	7	8	2	0	1	0	0	1	0	1	0	0	0	0	1	1	4	4	2	3	2	2	1	3	5	2	1	0	0	1	0	0	1	0
130	Female	20,0000 - 50,000	Brahmin/Chhetri	Forth	Own preference	Passed	No	No	Hostel	No	No		-11900000000000	30	-11900000000000	6	7	1	1	1	0	0	0	0	1	1	1	0	0	0	1	1	2	2	2	2	2	2	2	2	2	0	0	2	0	0	0	0	0
131	Female	50,000 and above	Aadiwasi/Janajati	Forth	Own preference	Passed	No	No	With family	Yes	No		-11900000000000	15	-11900000000000	7	7	0	1	1	0	0	1	0	0	0	0	0	0	0	0	1	2	1	2	1	1	1	1	3	1	0	0	0	0	0	0	0	0
132	Female	20,0000 - 50,000	Brahmin/Chhetri	Forth	Own preference	Passed	No	Yes	Hostel	No	No		-11900000000000	25	-11900000000000	7	9	1	2	2	0	1	1	2	2	1	0	0	1	1	1	6	5	4	6	5	5	5	6	6	4	0	1	1	2	0	1	1	0
133	Male	20,0000 - 50,000	Madhesi	Third	Own preference	Failed	Yes	Yes	Hostel	Yes	No		-11900000000000	30	-11900000000000	8	9	1	2	1	2	2	1	1	2	1	1	1	1	2	2	2	2	2	2	2	1	2	1	2	2	1	0	1	1	2	1	1	1
134	Male	20,0000 - 50,000	Dalit	Second	Family pressure	Failed	Yes	Yes	Hostel	Yes	No		-11900000000000	50	-11900000000000	7	9	1	1	1	0	1	1	0	1	1	1	1	0	1	3	2	1	2	1	2	1	2	2	2	2	1	1	2	0	2	2	1	1
135	Female	20,0000 - 50,000	Aadiwasi/Janajati	Third	Family pressure	Passed	No	Yes	With family	No	No		-11900000000000	50	-11900000000000	7	8	1	1	1	0	1	1	0	1	0	1	0	1	1	2	2	3	2	3	2	2	1	2	1	2	0	1	0	1	1	1	2	1
136	Female	50,000 and above	Brahmin/Chhetri	Final Year	Own preference	Passed	Yes	No	With family	No	No		-11900000000000	19	-11900000000000	6	7	1	1	0	0	0	0	0	0	0	0	0	0	0	1	1	2	1	2	1	2	1	2	1	2	0	1	0	1	0	1	0	1
137	Male	50,000 and above	Brahmin/Chhetri	Third	Own preference	Failed	Yes	No	Hostel	Yes	No		-11900000000000	5	-11900000000000	7	8	1	0	0	0	0	0	0	0	0	0	0	0	0	1	2	1	3	1	2	1	2	1	2	1	0	0	0	0	0	0	0	0
138	Male	20,0000 - 50,000	Aadiwasi/Janajati	Second	Own preference	Passed	No	No	Hostel	No	No		-11900000000000	10	-11900000000000	7	8	0	0	0	0	0	0	0	0	0	0	0	0	0	0	1	2	1	2	1	2	3	3	3	3	0	1	0	0	0	0	1	0
139	Female	50,000 and above	Madhesi	Final Year	Own preference	Passed	No	Yes	With family	No	No		-11900000000000	10	-11900000000000	6	6	0	0	0	0	0	0	0	2	0	0	0	0	0	0	3	5	5	6	5	5	5	6	4	5	2	1	2	1	2	1	2	3
140	Female	20,0000 - 50,000	Brahmin/Chhetri	Third	Family pressure	Passed	No	No	With family	No	No		-11900000000000	15	-11900000000000	7	8	0	0	0	0	0	0	0	2	1	1	0	1	1	1	3	3	3	3	3	3	3	3	3	3	2	1	1	2	1	0	2	0
141	Female	50,000 and above	Aadiwasi/Janajati	Second	Own preference	Passed	No	No	Hostel	Yes	No		-11900000000000	20	-11900000000000	7	9	0	1	2	0	0	0	0	1	0	1	0	0	1	1	2	2	5	1	2	1	3	2	2	4	1	0	1	0	1	1	0	0
142	Male	20,0000 - 50,000	Aadiwasi/Janajati	Third	Family pressure	Failed	Yes	Yes	Alone	No	No		-11900000000000	15	-11900000000000	6	9	1	2	3	0	0	1	0	2	1	1	0	0	0	0	1	5	5	1	5	5	1	5	5	4	1	0	1	1	1	2	0	1
143	Male	50,000 and above	Brahmin/Chhetri	Final Year	Own preference	Passed	Yes	Yes	With family	Yes	Yes	Depression symptoms	-11900000000000	15	-11900000000000	9	9	2	2	0	1	2	1	0	2	1	1	1	2	2	1	1	3	2	1	4	2	1	3	2	3	1	1	2	2	1	1	1	0
144	Female	20,0000 - 50,000	Dalit	First	Family pressure	Passed	No	Yes	With family	No	No		-11900000000000	30	-11900000000000	8	9	0	2	1	0	1	1	0	1	0	0	1	0	0	0	1	1	2	1	4	4	1	4	4	4	0	0	1	0	1	2	0	0
145	Female	20,0000 - 50,000	Aadiwasi/Janajati	Second	Own preference	Passed	No	No	With family	No	No		-11900000000000	30	-11900000000000	8	9	3	1	0	0	0	0	0	1	0	0	0	0	0	0	1	2	4	4	1	4	5	1	5	4	0	0	0	0	1	3	0	1
146	Male	50,000 and above	Brahmin/Chhetri	Final Year	Family pressure	Passed	Yes	No	Alone	No	Yes	Depression and anxiety disorder	-11900000000000	5	-11900000000000	6	7	0	0	0	0	0	0	0	1	0	0	0	0	0	0	2	2	2	4	2	2	1	2	4	3	1	1	2	0	3	2	2	2
147	Female	20,0000 - 50,000	Madhesi	Second	Family pressure	Passed	No	No	Hostel	No	No		-11900000000000	20	-11900000000000	6	7	0	0	0	1	0	1	0	1	0	1	0	1	0	0	4	2	3	3	3	5	3	4	3	4	0	2	0	3	0	2	1	2
148	Male	50,000 and above	Brahmin/Chhetri	Third	Own preference	Passed	Yes	Yes	Hostel	Yes	No		-11900000000000	20	-11900000000000	8	9	0	1	0	1	0	0	1	1	0	1	0	1	1	1	2	4	4	1	1	2	2	1	5	5	0	1	0	1	0	1	0	1
149	Male	<20,000	Dalit	Second	Own preference	Passed	No	No	Alone	No	No		-11900000000000	30	-11900000000000	5	6	0	0	0	0	0	0	0	0	0	0	0	1	0	0	1	2	3	2	3	2	3	2	3	2	0	1	2	1	1	1	1	1
150	Female	50,000 and above	Aadiwasi/Janajati	Third	Own preference	Passed	No	Yes	With family	No	No		-11900000000000	6	-11900000000000	8	10	0	1	0	0	1	1	0	1	0	1	0	0	0	0	1	1	1	2	2	1	2	2	2	1	0	0	1	0	1	0	0	1
151	Male	20,0000 - 50,000	Dalit	Third	Family pressure	Passed	No	No	Hostel	Yes	No		-11900000000000	30	-11900000000000	8	8	0	0	1	0	1	0	2	0	0	0	0	0	1	0	1	2	1	1	3	5	2	1	2	1	0	1	0	1	0	0	1	0
152	Female	20,0000 - 50,000	Aadiwasi/Janajati	Second	Own preference	Failed	Yes	No	With family	No	No		-11900000000000	20	-11900000000000	6	8	0	1	2	0	1	2	0	1	1	0	1	0	1	1	5	3	2	2	2	2	2	4	4	5	2	1	0	1	0	1	1	1
153	Male	20,0000 - 50,000	Brahmin/Chhetri	Third	Own preference	Passed	No	Yes	Hostel	Yes	No		-11900000000000	15	-11900000000000	7	8	0	1	0	1	0	0	2	0	0	0	0	1	0	0	2	1	2	1	2	1	1	1	1	1	1	0	1	0	1	1	0	1
154	Male	50,000 and above	Madhesi	Second	Own preference	Failed	Yes	Yes	Hostel	Yes	Yes	Skin problem	-11900000000000	60	-11900000000000	8	8	0	1	2	1	2	1	0	3	1	1	1	1	2	1	5	4	4	3	4	3	4	5	4	5	1	0	1	0	1	2	1	1
155	Female	<20,000	Madhesi	Second	Own preference	Passed	No	No	Hostel	Yes	No		-11900000000000	20	-11900000000000	8	8	0	1	0	1	0	0	0	1	0	0	0	0	0	0	1	1	1	1	1	1	1	1	1	1	0	0	0	0	1	0	0	0
156	Male	50,000 and above	Madhesi	Second	Own preference	Failed	Yes	No	Hostel	Yes	No		-11900000000000	20	-11900000000000	7	8	0	1	2	2	0	1	0	3	2	1	0	1	0	0	5	3	2	3	2	3	5	5	2	4	0	1	2	1	1	1	1	1
157	Female	20,0000 - 50,000	Aadiwasi/Janajati	Second	Own preference	Failed	Yes	Yes	With family	Yes	No	Piles	-11900000000000	120	-11900000000000	7	8	0	1	2	1	0	1	2	1	1	0	2	1	1	2	5	5	3	5	5	5	5	4	5	4	1	2	1	1	1	0	0	1
158	Male	20,0000 - 50,000	Brahmin/Chhetri	Third	Family pressure	Failed	Yes	Yes	Alone	No	Yes	Fistula during stool	-11900000000000	50	-11900000000000	8	8	1	0	1	2	1	0	1	2	1	0	1	0	0	2	3	5	4	3	1	1	5	2	2	1	0	1	0	1	0	0	1	0
159	Female	50,000 and above	Brahmin/Chhetri	Third	Own preference	Passed	No	Yes	With family	No	No		-11900000000000	45	-11900000000000	7	9	3	1	0	0	0	0	0	1	0	0	0	1	2	1	4	4	2	3	2	2	4	2	5	4	1	0	0	1	0	0	0	0
160	Female	50,000 and above	Brahmin/Chhetri	Third	Own preference	Passed	No	No	With family	No	No		-11900000000000	15	-11900000000000	7	8	1	1	1	1	0	1	1	0	1	0	0	0	2	2	6	6	6	3	4	2	4	4	6	3	0	3	1	1	1	3	1	3
161	Male	20,0000 - 50,000	Brahmin/Chhetri	Second	Own preference	Failed	Yes	Yes	Hostel	No	Yes	Depression	-11900000000000	30	-11900000000000	8	8	2	3	2	1	2	0	0	3	0	0	0	0	0	2	5	5	5	5	6	5	5	5	5	4	1	1	1	1	2	1	1	1
162	Female	20,0000 - 50,000	Brahmin/Chhetri	Second	Own preference	Passed	No	No	Alone	Yes	No		-11900000000000	60	-11900000000000	3	7	2	3	0	0	1	1	0	2	0	0	0	0	0	2	4	3	2	5	5	5	2	5	5	1	1	1	1	1	0	1	1	0
163	Male	20,0000 - 50,000	Madhesi	Second	Own preference	Passed	Yes	No	Alone	No	No		-11900000000000	20	-11900000000000	6	6	2	1	2	0	1	0	0	3	0	0	0	0	0	1	5	6	5	6	5	6	5	5	6	5	1	2	1	2	3	2	2	3
164	Male	20,0000 - 50,000	Madhesi	Second	Family pressure	Failed	Yes	Yes	Hostel	Yes	Yes	depression	-11900000000000	40	-11900000000000	7	7	2	2	2	0	0	0	0	3	0	0	0	0	0	2	5	5	6	5	6	5	6	5	6	5	1	1	1	2	1	2	1	2
165	Male	20,0000 - 50,000	Madhesi	Second	Family pressure	Failed	No	Yes	Hostel	No	Yes	Anxiety	-11900000000000	30	-11900000000000	7	7	2	3	2	0	2	1	0	0	0	0	0	0	0	1	5	6	5	5	5	5	5	5	5	5	2	3	2	2	0	1	2	3
166	Male	20,0000 - 50,000	Dalit	Third	Own preference	Passed	Yes	Yes	Hostel	Yes	Yes	Sometimes feel anxity so i use daily alcohal product for sleep	-11900000000000	40	-11900000000000	9	10	0	0	3	0	0	0	0	2	0	0	0	0	0	0	2	1	5	2	2	1	1	1	1	1	0	0	1	0	0	0	0	0
167	Female	50,000 and above	Brahmin/Chhetri	Second	Own preference	Passed	No	No	With family	No	No		-11900000000000	30	-11900000000000	5	6	2	3	1	0	1	0	0	3	0	0	0	0	0	1	5	6	6	6	6	6	6	6	6	6	3	2	3	2	3	2	3	2
168	Male	20,0000 - 50,000	Brahmin/Chhetri	Second	Own preference	Passed	Yes	Yes	Alone	No	Yes	Depression,anxiety	-11900000000000	10	-11900000000000	8	8	2	2	1	0	1	1	3	1	1	1	1	1	1	2	5	5	5	5	5	5	5	5	5	5	2	3	2	3	2	2	2	3
169	Female	50,000 and above	Brahmin/Chhetri	Final Year	Own preference	Passed	No	Yes	Hostel	No	No		-11900000000000	10	-11900000000000	8	10	2	2	2	2	0	2	2	2	2	3	0	1	3	3	5	6	6	6	3	4	6	6	6	6	3	3	3	3	3	3	3	3
170	Male	20,0000 - 50,000	Brahmin/Chhetri	Final Year	Own preference	Passed	Yes	Yes	Hostel	No	No		-11900000000000	30	-11900000000000	8	9	3	3	3	3	1	1	1	3	3	3	3	3	3	2	6	6	6	6	6	6	6	6	6	6	3	3	3	3	3	3	3	2
171	Female	20,0000 - 50,000	Brahmin/Chhetri	Final Year	Own preference	Passed	No	Yes	Hostel	No	No		-11900000000000	15	-11900000000000	8	10	3	3	2	2	0	1	1	3	3	3	3	3	3	2	6	6	6	6	5	4	6	6	6	6	3	2	3	3	3	2	3	3
172	Male	50,000 and above	Brahmin/Chhetri	Final Year	Own preference	Passed	Yes	Yes	Alone	No	No		-11900000000000	5	-11900000000000	7	8	1	1	2	0	2	0	0	0	0	0	0	0	0	0	3	2	1	3	2	1	2	2	3	2	1	3	1	1	1	0	0	0
173	Male	50,000 and above	Brahmin/Chhetri	First	Own preference	Passed	No	No	With family	No	No		-11900000000000	5	-11900000000000	8	8	1	2	1	0	0	1	0	1	2	1	0	2	2	0	4	2	2	1	2	2	1	2	5	2	1	1	1	1	1	1	0	1
174	Female	20,0000 - 50,000	Aadiwasi/Janajati	Third	Own preference	Passed	No	No	With family	Yes	No		-11900000000000	15	-11900000000000	7	9	2	1	0	0	0	0	0	2	0	0	0	0	0	1	1	4	4	4	3	2	1	3	1	4	0	1	0	0	1	0	0	0
175	Female	50,000 and above	Brahmin/Chhetri	Final Year	Own preference	Passed	No	Yes	Hostel	No	No		-11900000000000	30	-11900000000000	7	9	3	3	3	3	3	3	3	3	3	3	3	3	3	2	6	6	6	6	6	6	6	6	6	6	3	3	3	3	3	3	3	3
176	Female	50,000 and above	Brahmin/Chhetri	Third	Own preference	Passed	Yes	Yes	Hostel	No	No		-11900000000000	10	-11900000000000	7	9	1	3	3	0	0	0	0	1	0	0	0	1	0	2	2	2	2	2	2	2	2	2	2	2	0	0	0	0	0	0	0	0
177	Female	20,0000 - 50,000	Brahmin/Chhetri	Second	Own preference	Passed	Yes	No	With family	No	No		-11900000000000	15	-11900000000000	7	7	2	2	2	1	2	0	0	2	1	0	0	0	0	1	5	4	5	6	5	6	5	5	6	5	2	1	0	1	2	1	2	1
178	Male	20,0000 - 50,000	Brahmin/Chhetri	Second	Own preference	Passed	Yes	Yes	With family	Yes	Yes	Depression	-11900000000000	10	-11900000000000	6	6	2	2	1	2	2	1	1	3	1	0	1	1	1	1	5	5	5	5	5	5	5	5	5	5	2	2	2	2	2	2	2	2
179	Female	50,000 and above	Madhesi	Third	Own preference	Passed	Yes	Yes	With family	No	Yes	Mental stress	-11900000000000	15	-11900000000000	7	7	2	1	2	2	3	2	2	3	2	2	2	3	2	1	5	4	5	4	5	4	5	4	5	4	2	3	3	2	3	2	3	2
180	Male	50,000 and above	Brahmin/Chhetri	Final Year	Own preference	Failed	Yes	Yes	Hostel	Yes	Yes	Depression	-11900000000000	15	-11900000000000	7	7	2	2	1	1	1	0	0	1	1	0	0	0	0	1	5	4	5	4	5	4	5	5	5	5	2	2	2	2	2	2	2	2
181	Male	20,0000 - 50,000	Brahmin/Chhetri	Third	Own preference	Passed	No	Yes	With family	No	No		-11900000000000	20	-11900000000000	6	7	0	0	0	0	0	0	0	1	0	1	0	0	0	0	1	1	1	1	1	2	1	2	2	1	0	0	0	1	1	0	0	0
182	Male	50,000 and above	Madhesi	Final Year	Own preference	Failed	Yes	Yes	Alone	No	Yes	DEpression	-11900000000000	15	-11900000000000	7	7	2	2	2	3	2	2	3	2	2	3	2	3	2	1	5	4	5	4	5	4	5	4	5	4	3	2	2	2	2	2	2	2
183	Male	50,000 and above	Brahmin/Chhetri	Second	Own preference	Passed	Yes	No	Alone	No	No		-11900000000000	15	-11900000000000	7	7	2	2	2	2	2	2	2	2	2	2	2	2	2	2	5	4	5	4	5	4	5	4	5	4	2	3	2	3	2	3	2	3
184	Male	50,000 and above	Brahmin/Chhetri	Third	Own preference	Passed	No	No	With family	No	No		-11900000000000	20	-11900000000000	7	7	0	0	0	0	0	1	0	2	0	0	0	0	0	0	1	1	1	1	1	1	1	1	1	1	0	0	1	1	1	0	1	0
185	Female	50,000 and above	Brahmin/Chhetri	Final Year	Own preference	Passed	Yes	Yes	With family	No	No		-11900000000000	10	-11900000000000	7	7	2	3	2	3	2	0	1	3	0	2	2	1	2	1	5	6	5	5	6	5	6	5	5	5	2	3	2	3	2	3	2	3
186	Female	50,000 and above	Aadiwasi/Janajati	Second	Family pressure	Passed	Yes	Yes	With family	No	No		-11900000000000	30	-11900000000000	8	10	2	2	1	1	1	0	0	3	0	0	0	0	0	1	5	5	5	5	4	5	4	5	4	5	2	3	2	2	2	3	2	3
187	Female	50,000 and above	Brahmin/Chhetri	Forth	Own preference	Passed	Yes	Yes	Alone	No	No		-11900000000000	50	-11900000000000	4	8	3	3	0	3	0	2	0	2	0	1	2	0	0	2	5	5	5	2	5	5	5	5	5	1	2	1	2	1	0	2	1	1
188	Male	20,0000 - 50,000	Madhesi	Second	Own preference	Passed	No	No	With family	No	No		-11900000000000	10	-11900000000000	8	9	2	2	2	2	1	1	1	0	1	1	3	1	2	1	6	6	6	6	6	6	6	6	6	6	2	3	2	3	2	3	2	2
189	Male	<20,000	Madhesi	Third	Own preference	Passed	No	No	Hostel	Yes	No		-11900000000000	40	-11900000000000	5	7	3	1	0	1	2	2	0	3	0	0	0	0	3	2	5	3	5	2	5	2	5	2	5	4	0	2	2	1	1	1	2	1
190	Female	50,000 and above	Brahmin/Chhetri	Final Year	Family pressure	Failed	Yes	No	With family	No	Yes	ANxiety	-11900000000000	60	-11900000000000	6	8	2	3	1	1	1	0	0	3	1	1	1	2	2	2	5	6	5	6	5	6	5	6	5	6	2	3	2	3	2	3	2	3
191	Male	20,0000 - 50,000	Brahmin/Chhetri	Final Year	Own preference	Passed	No	Yes	With family	No	Yes	Sleep inducing	-11900000000000	60	-11900000000000	8	9	2	2	1	1	1	0	1	2	0	2	0	1	2	2	2	3	1	5	2	2	2	2	2	2	1	1	1	1	2	1	1	0
192	Female	20,0000 - 50,000	Madhesi	Final Year	Own preference	Passed	No	No	Alone	No	Yes	Stress	-11900000000000	15	-11900000000000	8	8	2	3	2	3	2	3	2	3	2	3	2	3	2	3	5	6	5	6	5	6	5	6	5	6	2	3	2	3	2	3	2	3
193	Male	20,0000 - 50,000	Brahmin/Chhetri	Final Year	Own preference	Passed	Yes	Yes	Hostel	Yes	Yes	Stress	-11900000000000	15	-11900000000000	6	7	2	3	2	3	2	3	2	3	2	3	2	3	2	3	4	5	6	5	5	5	5	5	5	5	2	3	2	3	2	3	2	3
194	Male	20,0000 - 50,000	Brahmin/Chhetri	Final Year	Own preference	Passed	Yes	Yes	Alone	No	Yes	anxiety	-11900000000000	40	-11900000000000	8	10	0	1	0	0	0	0	0	1	0	1	2	0	0	2	5	5	2	2	5	3	2	5	2	2	0	0	1	2	2	2	2	1
195	Female	50,000 and above	Madhesi	Forth	Own preference	Passed	Yes	No	Hostel	No	Yes	Stress	-11900000000000	10	-11900000000000	7	7	2	2	3	2	3	2	3	2	3	2	3	2	3	3	5	4	5	4	5	4	5	4	5	4	2	3	2	3	2	3	2	3
196	Male	50,000 and above	Brahmin/Chhetri	Forth	Own preference	Passed	No	Yes	With family	No	No		-11900000000000	30	-11900000000000	8	9	0	1	0	0	0	1	1	2	0	2	0	2	0	1	1	5	2	5	2	2	2	2	2	5	0	1	0	1	0	2	0	0
197	Male	20,0000 - 50,000	Brahmin/Chhetri	Forth	Own preference	Passed	Yes	Yes	With family	No	Yes	Depression	-11900000000000	10	-11900000000000	7	7	2	3	2	1	0	0	1	3	1	1	1	1	1	2	5	4	5	4	5	4	5	4	5	4	2	3	2	3	2	3	2	3
198	Male	50,000 and above	Madhesi	Final Year	Family pressure	Passed	No	Yes	Alone	No	No		-11900000000000	40	-11900000000000	6	9	0	1	0	2	0	1	0	2	2	0	2	0	0	2	5	2	2	2	5	2	5	2	2	2	0	1	2	0	2	1	1	0
199	Male	20,0000 - 50,000	Brahmin/Chhetri	Forth	Own preference	Passed	Yes	Yes	Alone	Yes	Yes	Depression	-11900000000000	8	-11900000000000	8	8	2	2	3	2	2	3	0	3	0	1	0	0	0	2	5	6	5	6	5	6	5	6	5	5	2	3	2	3	2	3	2	2
200	Male	50,000 and above	Aadiwasi/Janajati	Final Year	Family pressure	Passed	No	Yes	With family	No	No		-11900000000000	20	-11900000000000	7	9	1	1	0	0	2	0	0	2	0	2	0	0	0	1	1	3	1	3	2	2	4	2	2	2	0	1	0	0	0	1	0	1
201	Male	20,0000 - 50,000	Brahmin/Chhetri	Forth	Own preference	Passed	Yes	Yes	With family	No	Yes	Depression	-11900000000000	50	-11900000000000	7	9	2	3	2	3	2	3	2	3	2	3	2	2	2	2	4	5	6	5	4	5	6	4	5	4	2	3	2	2	2	3	2	2
202	Female	50,000 and above	Aadiwasi/Janajati	Forth	Own preference	Passed	Yes	Yes	With family	Yes	Yes	Depression	-11900000000000	30	-11900000000000	7	8	2	3	2	3	2	3	2	2	2	2	2	2	2	2	4	5	6	5	4	4	5	6	5	4	2	3	2	2	2	2	2	2
203	Male	50,000 and above	Brahmin/Chhetri	Final Year	Own preference	Passed	Yes	Yes	With family	No	No		-11900000000000	20	-11900000000000	9	9	0	1	0	1	0	0	0	2	0	0	1	0	0	2	1	4	1	2	2	4	2	4	2	4	0	1	0	1	1	1	0	1
204	Male	50,000 and above	Madhesi	Forth	Own preference	Passed	No	No	With family	No	Yes	Depression,insomnia	-11900000000000	30	-11900000000000	7	9	2	3	2	3	2	3	2	3	2	3	2	3	2	2	5	4	5	6	5	4	5	6	5	5	2	3	2	1	0	0	0	0
205	Male	50,000 and above	Brahmin/Chhetri	Final Year	Own preference	Failed	No	Yes	Alone	No	No		-11900000000000	20	-11900000000000	5	8	0	2	1	1	0	1	0	2	0	2	1	1	0	1	5	3	2	4	2	2	2	2	2	2	1	0	1	0	1	0	1	0
206	Male	50,000 and above	Brahmin/Chhetri	Forth	Own preference	Passed	Yes	Yes	With family	Yes	Yes	Depression	-11900000000000	30	-11900000000000	7	8	2	2	3	2	3	2	2	2	1	1	1	1	1	2	5	4	5	4	5	4	5	4	5	5	2	2	3	2	3	2	3	2
207	Male	20,0000 - 50,000	Brahmin/Chhetri	Final Year	Own preference	Failed	Yes	Yes	Alone	No	No		-11900000000000	30	-11900000000000	6	8	0	1	0	1	0	1	0	2	0	2	1	1	2	2	1	2	1	3	1	3	1	3	3	3	0	1	0	1	1	0	0	1
208	Female	50,000 and above	Madhesi	Forth	Own preference	Passed	Yes	Yes	With family	No	Yes	Depression	-11900000000000	30	-11900000000000	8	8	2	2	2	3	2	0	0	3	0	0	1	0	1	2	5	5	6	5	5	6	5	6	5	5	2	3	2	2	2	2	1	1
209	Male	20,0000 - 50,000	Brahmin/Chhetri	Final Year	Own preference	Failed	No	Yes	Hostel	Yes	No		-11900000000000	30	-11900000000000	7	9	0	1	0	1	0	1	0	2	1	0	2	0	2	1	1	3	2	2	1	4	2	2	4	2	0	1	0	0	1	1	0	1
210	Male	20,0000 - 50,000	Brahmin/Chhetri	Forth	Own preference	Passed	Yes	Yes	With family	No	Yes	Stress	-11900000000000	60	-11900000000000	9	10	2	2	2	3	2	0	0	3	0	0	1	2	1	2	5	6	5	4	5	6	5	5	5	4	2	3	2	3	2	2	2	2
211	Female	50,000 and above	Madhesi	Forth	Own preference	Passed	Yes	Yes	With family	Yes	Yes	Stress	-11900000000000	10	-11900000000000	6	9	2	2	2	2	1	0	0	2	0	0	0	0	0	2	5	4	5	4	5	4	5	4	5	4	2	2	2	2	2	2	2	2
212	Male	50,000 and above	Madhesi	Final Year	Own preference	Failed	No	Yes	With family	Yes	No		-11900000000000	30	-11900000000000	6	8	1	0	1	0	2	0	0	2	0	2	0	1	1	1	4	2	2	2	2	2	2	2	1	3	0	1	0	0	1	0	1	0
[truncated: 26 more columns]
